# Supplementary material for: New species of Rogmocrypta Simon, 1900 from New Caledonia, with remarks on relationships and distribution (Araneae, Salticidae)
Source: Zookeys. 2017 Sep 14;(697):73–86. doi: 10.3897/zookeys.697.13381 (PMC5673851; doi:10.3897/zookeys.697.13381)
Supplement: XML Treatment for Rogmocrypta [file zookeys.697.13381-treatment1.xml]

<!DOCTYPE tp:taxon-treatment
  PUBLIC "-//TaxonX//DTD Taxonomic Treatment Publishing DTD v0 20100105//EN" "tax-treatment-NSO.dtd">
<tp:taxon-treatment xmlns:tp="http://www.plazi.org/taxpub"><tp:treatment-meta><kwd-group><label>Taxon classification</label><kwd><named-content xmlns:xlink="http://www.w3.org/1999/xlink" content-type="kingdom">Animalia</named-content></kwd><kwd><named-content xmlns:xlink="http://www.w3.org/1999/xlink" content-type="order">Araneae</named-content></kwd><kwd><named-content xmlns:xlink="http://www.w3.org/1999/xlink" content-type="family">Salticidae</named-content></kwd></kwd-group><mixed-citation publication-type="journal"><person-group><name><surname>Patoleta</surname><given-names>Barbara M.</given-names></name><name><surname>Gardzińska</surname><given-names>Joanna</given-names></name><name><surname>Żabka</surname><given-names>Marek</given-names></name></person-group><article-title>New species of <italic><tp:taxon-name><tp:taxon-name-part taxon-name-part-type="genus" reg="Rogmocrypta">Rogmocrypta</tp:taxon-name-part></tp:taxon-name></italic> Simon, 1900 from New Caledonia, with remarks on relationships and distribution (<tp:taxon-name><tp:taxon-name-part taxon-name-part-type="order">Araneae</tp:taxon-name-part></tp:taxon-name>, <tp:taxon-name><tp:taxon-name-part taxon-name-part-type="family">Salticidae</tp:taxon-name-part></tp:taxon-name>)</article-title><source>Zookeys</source><day>14</day><month>9</month><year>2017</year><volume>2017</volume><issue>697</issue><fpage>73</fpage><lpage>86</lpage><pub-id pub-id-type="doi">10.3897/zookeys.697.13381</pub-id></mixed-citation></tp:treatment-meta><tp:nomenclature><label>Genus</label><tp:taxon-name>
            <tp:taxon-name-part taxon-name-part-type="genus" reg="Rogmocrypta">Rogmocrypta</tp:taxon-name-part>
          </tp:taxon-name><tp:taxon-authority>Simon, 1900</tp:taxon-authority><tp:nomenclature-citation-list><tp:nomenclature-citation><tp:taxon-name>
                <tp:taxon-name-part taxon-name-part-type="genus" reg="Rogmocrypta">Rogmocrypta</tp:taxon-name-part>
              </tp:taxon-name><comment>Simon, 1900: 387; 1901: 389, 445–446; <xref ref-type="bibr" rid="B11">Maddison et al. 2008</xref>: 52–55; <xref ref-type="bibr" rid="B10">Maddison 2015</xref>: 277.</comment></tp:nomenclature-citation></tp:nomenclature-citation-list></tp:nomenclature><tp:treatment-sec sec-type="type species" id="SECID0EBKAC"><title>Type species.</title><p>
            <italic><tp:taxon-name><tp:taxon-name-part taxon-name-part-type="genus" reg="Rogmocrypta">R.</tp:taxon-name-part> <tp:taxon-name-part taxon-name-part-type="species" reg="elegans">elegans</tp:taxon-name-part></tp:taxon-name></italic> (<xref ref-type="bibr" rid="B16">Simon 1885</xref>) = <italic><tp:taxon-name><tp:taxon-name-part taxon-name-part-type="genus" reg="Chalcoscirtus">Chalcoscirtus</tp:taxon-name-part> <tp:taxon-name-part taxon-name-part-type="species" reg="elegans">elegans</tp:taxon-name-part></tp:taxon-name></italic> <xref ref-type="bibr" rid="B16">Simon 1885</xref>, originally designated by <xref ref-type="bibr" rid="B17">Simon (1900)</xref>.</p></tp:treatment-sec><tp:treatment-sec sec-type="diagnosis" id="SECID0EJLAC"><title>Diagnosis.</title><p>Differs from related genera by tiny or small body size. Unlike in <italic><tp:taxon-name><tp:taxon-name-part taxon-name-part-type="genus" reg="Lystrocteissa">Lystrocteissa</tp:taxon-name-part></tp:taxon-name></italic> (<xref ref-type="bibr" rid="B14">Patoleta and Gardzińska 2013</xref>, figs 9–15) the habitus is not ant-mimic (Figs <xref ref-type="fig" rid="F1">1</xref>, <xref ref-type="fig" rid="F1">7</xref>, <xref ref-type="fig" rid="F2">10</xref>, <xref ref-type="fig" rid="F3">16</xref>, <xref ref-type="fig" rid="F5">28</xref>) and much more compact than in <italic><tp:taxon-name><tp:taxon-name-part taxon-name-part-type="genus" reg="Corambis">Corambis</tp:taxon-name-part></tp:taxon-name></italic> (<xref ref-type="bibr" rid="B19">Szűts 2002</xref>, figs 1, 10–12). Male palpal embolus is sabre-like (Fig. <xref ref-type="fig" rid="F1">5</xref>) and shorter than in <italic><tp:taxon-name><tp:taxon-name-part taxon-name-part-type="genus" reg="Penionomus">Penionomus</tp:taxon-name-part></tp:taxon-name></italic> (<xref ref-type="bibr" rid="B21">Żabka 1988</xref>, fig. 114) and in some species of <italic><tp:taxon-name><tp:taxon-name-part taxon-name-part-type="genus" reg="Rhondes">Rhondes</tp:taxon-name-part></tp:taxon-name></italic> (<xref ref-type="bibr" rid="B13">Patoleta 2016</xref>, figs 9–14). Tegulum without lobe (more or less marked in relatives). Seminal duct not meandering, tibial apophysis short (Fig. <xref ref-type="fig" rid="F1">6</xref>). Unlike in <italic><tp:taxon-name><tp:taxon-name-part taxon-name-part-type="genus" reg="Rhondes">Rhondes</tp:taxon-name-part></tp:taxon-name></italic> (<xref ref-type="bibr" rid="B13">Patoleta 2016</xref>, figs 22–27). Epigyne with no central pocket (Figs <xref ref-type="fig" rid="F1">8</xref>, <xref ref-type="fig" rid="F2">14</xref>, <xref ref-type="fig" rid="F3">20</xref>, <xref ref-type="fig" rid="F4">25</xref>, <xref ref-type="fig" rid="F5">34</xref>). Copulatory ducts much shorter than in <italic><tp:taxon-name><tp:taxon-name-part taxon-name-part-type="genus" reg="Penionomus">Penionomus</tp:taxon-name-part></tp:taxon-name></italic> (<xref ref-type="bibr" rid="B21">Żabka 1988</xref>, fig. 118) and not twisted (Figs <xref ref-type="fig" rid="F1">9</xref>, <xref ref-type="fig" rid="F2">15</xref>, <xref ref-type="fig" rid="F3">21</xref>, <xref ref-type="fig" rid="F4">27</xref>, <xref ref-type="fig" rid="F5">36</xref>, <xref ref-type="fig" rid="F6">43</xref>). Accessory glands not distinctive - unlike in <italic><tp:taxon-name><tp:taxon-name-part taxon-name-part-type="genus" reg="Corambis">Corambis</tp:taxon-name-part></tp:taxon-name></italic> (<xref ref-type="bibr" rid="B19">Szűts 2002</xref>, figs 4, 17) where they are long.</p></tp:treatment-sec><tp:treatment-sec sec-type="description" id="SECID0EFAAE"><title>Description.</title><p>Cephalothorax medium-high, longer than broad and widest at the level of coxae II; fovea in distinct depression, posterior slope steep, starting behind fovea, eye field wider than long, trapezoid (<abbrev xmlns:xlink="http://www.w3.org/1999/xlink" xlink:title="posterior lateral eyes" id="ABBRID0ELAAE" xlink:type="simple">PLE</abbrev>&lt;ALE). Eyes in three rows, the first row straight. Chelicerae with two promarginal teeth, retromarginal tooth 4–6-cuspidate (Figs <xref ref-type="fig" rid="F3">19</xref>, <xref ref-type="fig" rid="F5">33</xref>, <xref ref-type="fig" rid="F6">41</xref>). Endites slender and divergent, in male with lateral outgrowth (Fig. <xref ref-type="fig" rid="F1">3</xref>). Labium wider than long. Sternum longer than wide. Abdomen ovoid, longer than wide. Spinnerets short. Legs moderately long and thin. Leg formula: I–IV–II–III. Male palpal organ simple: cymbium unmodified, tegulum longer than wide, ovoid, with no lobes, embolus curved, rather thin, retrolateral tibial apophysis single (Fig. <xref ref-type="fig" rid="F1">6</xref>). Epigyne copulatory openings located close to each other (Figs <xref ref-type="fig" rid="F3">21</xref>, <xref ref-type="fig" rid="F4">27</xref>, <xref ref-type="fig" rid="F6">43</xref>) or distinctly separated (Figs <xref ref-type="fig" rid="F1">9</xref>, <xref ref-type="fig" rid="F2">15</xref>, <xref ref-type="fig" rid="F5">36</xref>), sometimes strongly sclerotised (Figs <xref ref-type="fig" rid="F4">25–27</xref>). Copulatory ducts narrow. Spermathecae C-shaped (Figs <xref ref-type="fig" rid="F1">9</xref>, <xref ref-type="fig" rid="F2">15</xref>, <xref ref-type="fig" rid="F5">36</xref>) or semicircular (Figs <xref ref-type="fig" rid="F3">21</xref>, <xref ref-type="fig" rid="F4">27</xref>, <xref ref-type="fig" rid="F6">43</xref>).</p></tp:treatment-sec><tp:treatment-sec sec-type="distribution" id="SECID0EXCAE"><title>Distribution.</title><p>According to <xref ref-type="bibr" rid="B20">WSC (2017)</xref> three species of <italic><tp:taxon-name><tp:taxon-name-part taxon-name-part-type="genus" reg="Rogmocrypta">Rogmocrypta</tp:taxon-name-part></tp:taxon-name></italic> are listed from New Caledonia (<italic><tp:taxon-name><tp:taxon-name-part taxon-name-part-type="genus" reg="Rogmocrypta">R.</tp:taxon-name-part> <tp:taxon-name-part taxon-name-part-type="species" reg="elegans">elegans</tp:taxon-name-part></tp:taxon-name></italic>), Philippines (<italic><tp:taxon-name><tp:taxon-name-part taxon-name-part-type="genus" reg="Rogmocrypta">R.</tp:taxon-name-part> <tp:taxon-name-part taxon-name-part-type="species" reg="nigella">nigella</tp:taxon-name-part></tp:taxon-name></italic> Simon, 1900) and Singapore (<italic><tp:taxon-name><tp:taxon-name-part taxon-name-part-type="genus" reg="Rogmocrypta">R.</tp:taxon-name-part> <tp:taxon-name-part taxon-name-part-type="species" reg="puta">puta</tp:taxon-name-part></tp:taxon-name></italic> Simon, 1900). However, two latter are poorly known, their bioclimatic distributional predictions (Fig. <xref ref-type="fig" rid="F8">45</xref>) do not match <italic><tp:taxon-name><tp:taxon-name-part taxon-name-part-type="genus" reg="Rogmocrypta">Rogmocrypta</tp:taxon-name-part></tp:taxon-name></italic>-pattern and they probably are not congeneric. Additionally, the five species described here seem to confirm New Caledonia as the diversity and radiation centre.</p></tp:treatment-sec><tp:treatment-sec sec-type="biology" id="SECID0EUEAE"><title>Biology.</title><p>The species treated here are litter dweller in humid forests.</p></tp:treatment-sec><tp:treatment-sec sec-type="remarks" id="SECID0EZEAE"><title>Remarks.</title><p>According to recent molecular studies (<xref ref-type="bibr" rid="B11">Maddison et al. 2008</xref>, <xref ref-type="bibr" rid="B10">Maddison 2015</xref>), <italic><tp:taxon-name><tp:taxon-name-part taxon-name-part-type="genus" reg="Rogmocrypta">Rogmocrypta</tp:taxon-name-part></tp:taxon-name></italic> belongs to <tp:taxon-name><tp:taxon-name-part taxon-name-part-type="tribe">Viciriini</tp:taxon-name-part></tp:taxon-name> tribe within the Australasian <tp:taxon-name><tp:taxon-name-part taxon-name-part-type="subclade">Astioida</tp:taxon-name-part></tp:taxon-name> clade and is closely related to other New Caledonian genera such as <italic><tp:taxon-name><tp:taxon-name-part taxon-name-part-type="genus" reg="Trite">Trite</tp:taxon-name-part></tp:taxon-name></italic> Simon, 1885, <italic><tp:taxon-name><tp:taxon-name-part taxon-name-part-type="genus" reg="Penionomus">Penionomus</tp:taxon-name-part></tp:taxon-name></italic> Simon, 1903 and <italic><tp:taxon-name><tp:taxon-name-part taxon-name-part-type="genus" reg="Lystrocteissa">Lystrocteissa</tp:taxon-name-part></tp:taxon-name></italic> Simon, 1884. However, the analysis of male genitalia here and in <xref ref-type="bibr" rid="B11">Maddison et al (2008</xref>: fig. 3) raises some doubts about congeneric status of <italic><tp:taxon-name><tp:taxon-name-part taxon-name-part-type="genus" reg="Rogmocrypta">R.</tp:taxon-name-part> <tp:taxon-name-part taxon-name-part-type="species" reg="elegans">elegans</tp:taxon-name-part></tp:taxon-name></italic> (we dealt with the type) and cf. <italic><tp:taxon-name><tp:taxon-name-part taxon-name-part-type="genus" reg="Rogmocrypta">Rogmocrypta</tp:taxon-name-part></tp:taxon-name></italic> sp. in <xref ref-type="bibr" rid="B11">Maddison et al. (2008)</xref>: both show important differences in embolus structure and tegular lobe, which is missing in <italic><tp:taxon-name><tp:taxon-name-part taxon-name-part-type="genus" reg="Rogmocrypta">R.</tp:taxon-name-part> <tp:taxon-name-part taxon-name-part-type="species" reg="elegans">elegans</tp:taxon-name-part></tp:taxon-name></italic>. To clarify the relationships of <italic><tp:taxon-name><tp:taxon-name-part taxon-name-part-type="genus" reg="Rogmocrypta">Rogmocrypta</tp:taxon-name-part></tp:taxon-name></italic> it is necessary to perform molecular tests for all species ever listed in the genus. At this stage any reference to other New Caledonian genera as possible relatives can only be provisional.</p></tp:treatment-sec><tp:treatment-sec><!--Section generated to contain objects referenced in tp:taxon-treatment.--><fig id="F1" position="float" orientation="portrait"><label>Figures 1–9.</label><caption><p>
                <italic><tp:taxon-name><tp:taxon-name-part taxon-name-part-type="genus" reg="Rogmocrypta">Rogmocrypta</tp:taxon-name-part> <tp:taxon-name-part taxon-name-part-type="species" reg="elegans">elegans</tp:taxon-name-part></tp:taxon-name></italic>. <bold>1–6</bold> Male (holotype) <bold>1</bold> Dorsal view <bold>2</bold> Lateral view <bold>3</bold> Endites and labium <bold>4</bold> First leg <bold>5</bold> Right palp ventrally <bold>6</bold> Same, retrolaterally <bold>7–9</bold> Female (paratype) <bold>7</bold> Dorsal view <bold>8–9</bold> Vulva. Abbreviations: <abbrev xmlns:xlink="http://www.w3.org/1999/xlink" xlink:title="copulatory duct" id="ABBRID0E1MAE" xlink:type="simple">cd</abbrev>: copulatory duct, <abbrev xmlns:xlink="http://www.w3.org/1999/xlink" xlink:title="copulatory opening" id="ABBRID0E5MAE" xlink:type="simple">co</abbrev>: copulatory opening, e: embolus, <abbrev xmlns:xlink="http://www.w3.org/1999/xlink" xlink:title="endites outgrowth" id="ABBRID0ECNAE" xlink:type="simple">eo</abbrev>: endites outgrowth, <abbrev xmlns:xlink="http://www.w3.org/1999/xlink" xlink:title="fertilisation duct" id="ABBRID0EGNAE" xlink:type="simple">fd</abbrev>: fertilisation duct, <abbrev xmlns:xlink="http://www.w3.org/1999/xlink" xlink:title="retrolateral tibial apophysis" id="ABBRID0EKNAE" xlink:type="simple">rta</abbrev>: retrolateral tibial apophysis, s: spermatheca, t: tegulum. Scale bar: 1 mm.</p></caption><graphic xmlns:xlink="http://www.w3.org/1999/xlink" xlink:href="zookeys-697-073-g001.jpg" position="float" orientation="portrait" xlink:type="simple" id="oo_155510.jpg"/></fig><fig id="F2" position="float" orientation="portrait"><label>Figures 10–15.</label><caption><p>
                <italic><tp:taxon-name><tp:taxon-name-part taxon-name-part-type="genus" reg="Rogmocrypta">Rogmocrypta</tp:taxon-name-part> <tp:taxon-name-part taxon-name-part-type="species" reg="karolinae">karolinae</tp:taxon-name-part></tp:taxon-name></italic> sp. n. (female holotype). <bold>10</bold> Dorsal view (arrows indicate patches of white scales being distinctive diagnostic characters) <bold>11</bold> Lateral view <bold>12</bold> Frontal view <bold>13</bold> Endites and labium <bold>14</bold> Epigyna <bold>15</bold> Vulva. Abbreviations: <abbrev xmlns:xlink="http://www.w3.org/1999/xlink" xlink:title="copulatory duct" id="ABBRID0E4RAE" xlink:type="simple">cd</abbrev>: copulatory duct, <abbrev xmlns:xlink="http://www.w3.org/1999/xlink" xlink:title="copulatory opening" id="ABBRID0EBSAE" xlink:type="simple">co</abbrev>: copulatory opening, <abbrev xmlns:xlink="http://www.w3.org/1999/xlink" xlink:title="fertilisation duct" id="ABBRID0EFSAE" xlink:type="simple">fd</abbrev>: fertilisation duct, s: spermatheca. Scale bars: 1 mm (<bold>10–13</bold>); 1.20 mm (<bold>14</bold>); 0.08 mm(<bold>15</bold>).</p></caption><graphic xmlns:xlink="http://www.w3.org/1999/xlink" xlink:href="zookeys-697-073-g002.jpg" position="float" orientation="portrait" xlink:type="simple" id="oo_155511.jpg"/></fig><fig id="F3" position="float" orientation="portrait"><label>Figures 16–21.</label><caption><p>
                <italic><tp:taxon-name><tp:taxon-name-part taxon-name-part-type="genus" reg="Rogmocrypta">Rogmocrypta</tp:taxon-name-part> <tp:taxon-name-part taxon-name-part-type="species" reg="koniambo">koniambo</tp:taxon-name-part></tp:taxon-name></italic> sp. n. (female holotype). <bold>16</bold> Dorsal view <bold>17</bold> Lateral view <bold>18</bold> Frontal view <bold>19</bold> Retromarginal tooth <bold>20</bold> Epigyna <bold>21</bold> Vulva. Abbreviations: <abbrev xmlns:xlink="http://www.w3.org/1999/xlink" xlink:title="copulatory duct" id="ABBRID0E1YAE" xlink:type="simple">cd</abbrev>: copulatory duct, <abbrev xmlns:xlink="http://www.w3.org/1999/xlink" xlink:title="copulatory opening" id="ABBRID0E5YAE" xlink:type="simple">co</abbrev>: copulatory opening, <abbrev xmlns:xlink="http://www.w3.org/1999/xlink" xlink:title="fertilisation duct" id="ABBRID0ECZAE" xlink:type="simple">fd</abbrev>: fertilisation duct, s: spermatheca. Scale bars: 1 mm (<bold>16–18</bold>); 0.07 mm (<bold>20</bold>); 0.05 mm (<bold>21</bold>).</p></caption><graphic xmlns:xlink="http://www.w3.org/1999/xlink" xlink:href="zookeys-697-073-g003.jpg" position="float" orientation="portrait" xlink:type="simple" id="oo_155512.jpg"/></fig><fig id="F5" position="float" orientation="portrait"><label>Figures 28–36.</label><caption><p>
                <italic><tp:taxon-name><tp:taxon-name-part taxon-name-part-type="genus" reg="Rogmocrypta">Rogmocrypta</tp:taxon-name-part> <tp:taxon-name-part taxon-name-part-type="species" reg="raveni">raveni</tp:taxon-name-part></tp:taxon-name></italic> sp. n. (female holotype). <bold>28</bold> Dorsal view <bold>29</bold> Lateral view <bold>30</bold> Ventral view <bold>31</bold> Abdomen dorsal view <bold>32</bold> Frontal view <bold>33</bold> Endites and labium <bold>34–35</bold> Epigyna <bold>36</bold> Vulva. (arrows in Figs <bold>29</bold> &amp; <bold>31</bold> indicate white spots being distinctive diagnostic characters). Abbreviations: <abbrev xmlns:xlink="http://www.w3.org/1999/xlink" xlink:title="copulatory duct" id="ABBRID0EQGAG" xlink:type="simple">cd</abbrev>: copulatory duct, <abbrev xmlns:xlink="http://www.w3.org/1999/xlink" xlink:title="copulatory opening" id="ABBRID0EUGAG" xlink:type="simple">co</abbrev>: copulatory opening, <abbrev xmlns:xlink="http://www.w3.org/1999/xlink" xlink:title="fertilisation duct" id="ABBRID0EYGAG" xlink:type="simple">fd</abbrev>: fertilisation duct, s: spermatheca. Scale bars: 1 mm (<bold>28–33</bold>); 0.08 mm (<bold>35</bold>); 0.10 mm (<bold>36</bold>).</p></caption><graphic xmlns:xlink="http://www.w3.org/1999/xlink" xlink:href="zookeys-697-073-g005.jpg" position="float" orientation="portrait" xlink:type="simple" id="oo_155514.jpg"/></fig><fig id="F4" position="float" orientation="portrait"><label>Figures 22–27.</label><caption><p>
                <italic><tp:taxon-name><tp:taxon-name-part taxon-name-part-type="genus" reg="Rogmocrypta">Rogmocrypta</tp:taxon-name-part> <tp:taxon-name-part taxon-name-part-type="species" reg="patryki">patryki</tp:taxon-name-part></tp:taxon-name></italic> sp. n. (female holotype). <bold>22</bold> Cephalothorax, dorsal view <bold>23</bold> Abdomen, dorsal view (arrows indicate white patches being distinctive diagnostic characters) <bold>24</bold> Frontal view <bold>25–26</bold> Epigyna <bold>27</bold> Vulva. Abbreviations: <abbrev xmlns:xlink="http://www.w3.org/1999/xlink" xlink:title="copulatory duct" id="ABBRID0ER6AE" xlink:type="simple">cd</abbrev>: copulatory duct, <abbrev xmlns:xlink="http://www.w3.org/1999/xlink" xlink:title="copulatory opening" id="ABBRID0EV6AE" xlink:type="simple">co</abbrev>: copulatory opening, <abbrev xmlns:xlink="http://www.w3.org/1999/xlink" xlink:title="fertilisation duct" id="ABBRID0EZ6AE" xlink:type="simple">fd</abbrev>: fertilisation duct, s: spermatheca. Scale bars: 1 mm (<bold>22–24</bold>); 0.08 mm (<bold>26</bold>); 0.10 mm (<bold>27</bold>).</p></caption><graphic xmlns:xlink="http://www.w3.org/1999/xlink" xlink:href="zookeys-697-073-g004.jpg" position="float" orientation="portrait" xlink:type="simple" id="oo_155513.jpg"/></fig><fig id="F6" position="float" orientation="portrait"><label>Figures 37–43.</label><caption><p>
                <italic><tp:taxon-name><tp:taxon-name-part taxon-name-part-type="genus" reg="Rogmocrypta">Rogmocrypta</tp:taxon-name-part> <tp:taxon-name-part taxon-name-part-type="species" reg="rollardae">rollardae</tp:taxon-name-part></tp:taxon-name></italic> sp. n. (female holotype). <bold>37</bold> Dorsal view <bold>38</bold> Ventral view <bold>39</bold> Lateral view <bold>40</bold> Frontal view <bold>41</bold> Endites and labium <bold>42</bold> Epigyna <bold>43</bold> Vulva. Abbreviations: <abbrev xmlns:xlink="http://www.w3.org/1999/xlink" xlink:title="copulatory duct" id="ABBRID0EQOAG" xlink:type="simple">cd</abbrev>: copulatory duct, <abbrev xmlns:xlink="http://www.w3.org/1999/xlink" xlink:title="copulatory opening" id="ABBRID0EUOAG" xlink:type="simple">co</abbrev>: copulatory opening, <abbrev xmlns:xlink="http://www.w3.org/1999/xlink" xlink:title="fertilisation duct" id="ABBRID0EYOAG" xlink:type="simple">fd</abbrev>: fertilisation duct, s: spermatheca, <abbrev xmlns:xlink="http://www.w3.org/1999/xlink" xlink:title="transverse ridge" id="ABBRID0E3OAG" xlink:type="simple">tr</abbrev>: transverse ridge. Scale bars: 1 mm (<bold>37–41</bold>); 0.04 mm (<bold>42</bold>); 0.05 mm (<bold>43</bold>).</p></caption><graphic xmlns:xlink="http://www.w3.org/1999/xlink" xlink:href="zookeys-697-073-g006.jpg" position="float" orientation="portrait" xlink:type="simple" id="oo_155515.jpg"/></fig><fig id="F8" position="float" orientation="portrait"><label>Figure 45.</label><caption><p>Predicted distribution of <italic><tp:taxon-name><tp:taxon-name-part taxon-name-part-type="genus" reg="Rogmocrypta">Rogmocrypta</tp:taxon-name-part></tp:taxon-name></italic> (14 records).</p></caption><graphic xmlns:xlink="http://www.w3.org/1999/xlink" xlink:href="zookeys-697-073-g008.jpg" position="float" orientation="portrait" xlink:type="simple" id="oo_155517.jpg"/></fig></tp:treatment-sec><ref-list><ref id="B11"><mixed-citation xmlns:xlink="http://www.w3.org/1999/xlink" xlink:type="simple">
          <person-group><name name-style="western"><surname>Maddison</surname><given-names>WP</given-names></name><name name-style="western"><surname>Bodner</surname><given-names>MR</given-names></name><name name-style="western"><surname>Needham</surname><given-names>KM</given-names></name></person-group> (<year>2008</year>) <article-title>Salticid spider phylogeny revisited, with the discovery of a large Australasian clade (<tp:taxon-name><tp:taxon-name-part taxon-name-part-type="order">Araneae</tp:taxon-name-part></tp:taxon-name>: <tp:taxon-name><tp:taxon-name-part taxon-name-part-type="family">Salticidae</tp:taxon-name-part></tp:taxon-name>).</article-title> <source>Zootaxa</source> <volume>1893</volume>: <fpage>49</fpage>–<lpage>64</lpage>.</mixed-citation></ref><ref id="B10"><mixed-citation xmlns:xlink="http://www.w3.org/1999/xlink" xlink:type="simple">
          <person-group><name name-style="western"><surname>Maddison</surname><given-names>WP</given-names></name></person-group> (<year>2015</year>) <article-title>A phylogenetic classification of jumping spiders (<tp:taxon-name><tp:taxon-name-part taxon-name-part-type="order">Araneae</tp:taxon-name-part></tp:taxon-name>: <tp:taxon-name><tp:taxon-name-part taxon-name-part-type="family">Salticidae</tp:taxon-name-part></tp:taxon-name>).</article-title> <source>Journal of Arachnology</source> <volume>43</volume>(<issue>3</issue>): <fpage>231</fpage>–<lpage>292</lpage>. <ext-link xlink:type="simple" ext-link-type="doi" xlink:href="10.1636/arac-43-03-231-292">https://doi.org/10.1636/arac-43-03-231-292</ext-link></mixed-citation></ref><ref id="B16"><mixed-citation xmlns:xlink="http://www.w3.org/1999/xlink" xlink:type="simple">
          <person-group><name name-style="western"><surname>Simon</surname><given-names>E</given-names></name></person-group> (<year>1885</year>) Matériaux pour server a la faune arachnologique de la Nouvelle Calédonie. Annales de la Société entomologique de Belgique 29(C.R.): 87–93.</mixed-citation></ref><ref id="B17"><mixed-citation xmlns:xlink="http://www.w3.org/1999/xlink" xlink:type="simple">
          <person-group><name name-style="western"><surname>Simon</surname><given-names>E</given-names></name></person-group> (<year>1900</year>) <article-title>Descriptions d’arachnides nouveaux de la famille des <tp:taxon-name><tp:taxon-name-part taxon-name-part-type="family">Attidae</tp:taxon-name-part></tp:taxon-name>.</article-title> <source>Annales de la Société Entomologique de Belgique</source> <volume>44</volume>: <fpage>381</fpage>–<lpage>407</lpage>.</mixed-citation></ref><ref id="B14"><mixed-citation xmlns:xlink="http://www.w3.org/1999/xlink" xlink:type="simple">
          <person-group><name name-style="western"><surname>Patoleta</surname><given-names>B</given-names></name><name name-style="western"><surname>Gardzińska</surname><given-names>J</given-names></name></person-group> (<year>2013</year>) <article-title>Redescription of <italic><tp:taxon-name><tp:taxon-name-part taxon-name-part-type="genus">Lystrocteisa</tp:taxon-name-part></tp:taxon-name></italic> Simon, 1884 (<tp:taxon-name><tp:taxon-name-part taxon-name-part-type="order">Araneae</tp:taxon-name-part></tp:taxon-name>: <tp:taxon-name><tp:taxon-name-part taxon-name-part-type="family">Salticidae</tp:taxon-name-part></tp:taxon-name>) from New Caledonia.</article-title> <source>Zootaxa</source> <volume>3646</volume>(<issue>5</issue>): <fpage>587</fpage>–<lpage>592</lpage>. <ext-link xlink:type="simple" ext-link-type="doi" xlink:href="10.11646/zootaxa.3646.5.8">https://doi.org/10.11646/zootaxa.3646.5.8</ext-link></mixed-citation></ref><ref id="B19"><mixed-citation xmlns:xlink="http://www.w3.org/1999/xlink" xlink:type="simple">
          <person-group><name name-style="western"><surname>Szűts</surname><given-names>T</given-names></name></person-group> (<year>2002</year>) <article-title>Remarks on the genus <italic><tp:taxon-name><tp:taxon-name-part taxon-name-part-type="genus">Corambis</tp:taxon-name-part></tp:taxon-name></italic> Simon, 1901 (<tp:taxon-name><tp:taxon-name-part taxon-name-part-type="order">Araneae</tp:taxon-name-part></tp:taxon-name>: <tp:taxon-name><tp:taxon-name-part taxon-name-part-type="family">Salticidae</tp:taxon-name-part></tp:taxon-name>).</article-title> <source>Folia Entomologica Hungarica</source> <volume>63</volume>: <fpage>23</fpage>–<lpage>31</lpage>.</mixed-citation></ref><ref id="B21"><mixed-citation xmlns:xlink="http://www.w3.org/1999/xlink" xlink:type="simple">
          <person-group><name name-style="western"><surname>Żabka</surname><given-names>M</given-names></name></person-group> (<year>1988</year>) <article-title><tp:taxon-name><tp:taxon-name-part taxon-name-part-type="family">Salticidae</tp:taxon-name-part></tp:taxon-name> (<tp:taxon-name><tp:taxon-name-part taxon-name-part-type="order">Araneae</tp:taxon-name-part></tp:taxon-name>) of Oriental, Australian and Pacific regions, III.</article-title> <source>Annales Zoologici</source> <volume>41</volume>: <fpage>421</fpage>–<lpage>479</lpage>.</mixed-citation></ref><ref id="B13"><mixed-citation xmlns:xlink="http://www.w3.org/1999/xlink" xlink:type="simple">
          <person-group><name name-style="western"><surname>Patoleta</surname><given-names>B</given-names></name></person-group> (<year>2016</year>) <article-title>Revision of the genus <italic><tp:taxon-name><tp:taxon-name-part taxon-name-part-type="genus">Rhondes</tp:taxon-name-part></tp:taxon-name></italic> Simon, 1901 (<tp:taxon-name><tp:taxon-name-part taxon-name-part-type="order">Araneae</tp:taxon-name-part></tp:taxon-name>: <tp:taxon-name><tp:taxon-name-part taxon-name-part-type="family">Salticidae</tp:taxon-name-part></tp:taxon-name>) from New Caledonia.</article-title> <source>Insect Systematics &amp; Evolution</source> <volume>47</volume>: <fpage>15</fpage>–<lpage>31</lpage>. <ext-link xlink:type="simple" ext-link-type="doi" xlink:href="10.1163/1876312X-46052131">https://doi.org/10.1163/1876312X-46052131</ext-link></mixed-citation></ref><ref id="B20"><mixed-citation xmlns:xlink="http://www.w3.org/1999/xlink" xlink:type="simple">
          <institution xlink:type="simple">WSC</institution> (<year>2017</year>) World Spider Catalog. Natural History Museum Bern. <ext-link xlink:type="simple" ext-link-type="uri" xlink:href="http://wsc.nmbe.ch">http://wsc.nmbe.ch</ext-link>, version 18.0 [accessed on 28 March 2017]</mixed-citation></ref></ref-list></tp:taxon-treatment>
