# Supplementary material for: New species of Rogmocrypta Simon, 1900 from New Caledonia, with remarks on relationships and distribution (Araneae, Salticidae)
Source: Zookeys. 2017 Sep 14;(697):73–86. doi: 10.3897/zookeys.697.13381 (PMC5673851; doi:10.3897/zookeys.697.13381)
Supplement: XML Treatment for Rogmocrypta karolinae [file zookeys.697.13381-treatment3.xml]

<!DOCTYPE tp:taxon-treatment
  PUBLIC "-//TaxonX//DTD Taxonomic Treatment Publishing DTD v0 20100105//EN" "tax-treatment-NSO.dtd">
<tp:taxon-treatment xmlns:tp="http://www.plazi.org/taxpub"><tp:treatment-meta><kwd-group><label>Taxon classification</label><kwd><named-content xmlns:xlink="http://www.w3.org/1999/xlink" content-type="kingdom">Animalia</named-content></kwd><kwd><named-content xmlns:xlink="http://www.w3.org/1999/xlink" content-type="order">Araneae</named-content></kwd><kwd><named-content xmlns:xlink="http://www.w3.org/1999/xlink" content-type="family">Salticidae</named-content></kwd></kwd-group><mixed-citation publication-type="journal"><person-group><name><surname>Patoleta</surname><given-names>Barbara M.</given-names></name><name><surname>Gardzińska</surname><given-names>Joanna</given-names></name><name><surname>Żabka</surname><given-names>Marek</given-names></name></person-group><article-title>New species of <italic><tp:taxon-name><tp:taxon-name-part taxon-name-part-type="genus" reg="Rogmocrypta">Rogmocrypta</tp:taxon-name-part></tp:taxon-name></italic> Simon, 1900 from New Caledonia, with remarks on relationships and distribution (<tp:taxon-name><tp:taxon-name-part taxon-name-part-type="order">Araneae</tp:taxon-name-part></tp:taxon-name>, <tp:taxon-name><tp:taxon-name-part taxon-name-part-type="family">Salticidae</tp:taxon-name-part></tp:taxon-name>)</article-title><source>Zookeys</source><day>14</day><month>9</month><year>2017</year><volume>2017</volume><issue>697</issue><fpage>73</fpage><lpage>86</lpage><pub-id pub-id-type="doi">10.3897/zookeys.697.13381</pub-id></mixed-citation></tp:treatment-meta><tp:nomenclature><tp:taxon-name>
            <tp:taxon-name-part taxon-name-part-type="genus" reg="Rogmocrypta">Rogmocrypta</tp:taxon-name-part>
            <tp:taxon-name-part taxon-name-part-type="species" reg="karolinae">karolinae</tp:taxon-name-part>
            <object-id xmlns:xlink="http://www.w3.org/1999/xlink" content-type="zoobank" xlink:type="simple">http://zoobank.org/184FCC48-B4F4-4034-B68B-68B2F3BF1D8A</object-id>
          </tp:taxon-name><tp:taxon-status xmlns:xlink="http://www.w3.org/1999/xlink" xlink:type="simple">sp. n.</tp:taxon-status><xref ref-type="fig" rid="F2">Figures 10–15</xref><xref ref-type="fig" rid="F7">, 44</xref></tp:nomenclature><tp:treatment-sec sec-type="material" id="SECID0E5PAE"><title>Material.</title><p>1♀ holotype, New Caledonia: Mandjélia (<named-content xmlns:xlink="http://www.w3.org/1999/xlink" content-type="dwc:verbatimCoordinates" xlink:type="simple"><named-content content-type="geo-json" specific-use="{&#34;type&#34;:&#34;Point&#34;,&#34;coordinates&#34;:[164.533333,-20.400000]}" id="NCID0EHQAE" xlink:type="simple">164°32'E, 20°24'S</named-content></named-content>), 600m elev., rainforest, pitfalls, October 1992–17 February 1993, Raven R, Guillbert E, <named-content xmlns:xlink="http://www.w3.org/1999/xlink" content-type="dwc:institutional_code" xlink:type="simple">QM</named-content> S44894; 1♀, paratype, same data as holotype; 3♀, New Caledonia: Mandjélia (1<named-content xmlns:xlink="http://www.w3.org/1999/xlink" content-type="dwc:verbatimCoordinates" xlink:type="simple"><named-content content-type="geo-json" specific-use="{&#34;type&#34;:&#34;Point&#34;,&#34;coordinates&#34;:[64.533333,-20.400000]}" id="NCID0EUQAE" xlink:type="simple">64°32'E 20°24'S</named-content></named-content>), pitfalls, 13 May–October 1992, Raven R, Guillbert E, Ingram G, <named-content xmlns:xlink="http://www.w3.org/1999/xlink" content-type="dwc:institutional_code" xlink:type="simple">QM</named-content> S37722.</p><fig id="F2" position="float" orientation="portrait"><label>Figures 10–15.</label><caption><p>
                <italic><tp:taxon-name><tp:taxon-name-part taxon-name-part-type="genus" reg="Rogmocrypta">Rogmocrypta</tp:taxon-name-part> <tp:taxon-name-part taxon-name-part-type="species" reg="karolinae">karolinae</tp:taxon-name-part></tp:taxon-name></italic> sp. n. (female holotype). <bold>10</bold> Dorsal view (arrows indicate patches of white scales being distinctive diagnostic characters) <bold>11</bold> Lateral view <bold>12</bold> Frontal view <bold>13</bold> Endites and labium <bold>14</bold> Epigyna <bold>15</bold> Vulva. Abbreviations: <abbrev xmlns:xlink="http://www.w3.org/1999/xlink" xlink:title="copulatory duct" id="ABBRID0E4RAE" xlink:type="simple">cd</abbrev>: copulatory duct, <abbrev xmlns:xlink="http://www.w3.org/1999/xlink" xlink:title="copulatory opening" id="ABBRID0EBSAE" xlink:type="simple">co</abbrev>: copulatory opening, <abbrev xmlns:xlink="http://www.w3.org/1999/xlink" xlink:title="fertilisation duct" id="ABBRID0EFSAE" xlink:type="simple">fd</abbrev>: fertilisation duct, s: spermatheca. Scale bars: 1 mm (<bold>10–13</bold>); 1.20 mm (<bold>14</bold>); 0.08 mm(<bold>15</bold>).</p></caption><graphic xmlns:xlink="http://www.w3.org/1999/xlink" xlink:href="zookeys-697-073-g002.jpg" position="float" orientation="portrait" xlink:type="simple" id="oo_155511.jpg"/></fig></tp:treatment-sec><tp:treatment-sec sec-type="etymology" id="SECID0EUSAE"><title>Etymology.</title><p>For Karolina, daughter of Joanna Gardzińska.</p></tp:treatment-sec><tp:treatment-sec sec-type="diagnosis" id="SECID0EZSAE"><title>Diagnosis.</title><p>Cephalothorax and abdomen with distinctive patches of white scales (Figs <xref ref-type="fig" rid="F2">10–11</xref>). Copulatory openings closer to each other than in <italic><tp:taxon-name><tp:taxon-name-part taxon-name-part-type="genus" reg="Rogmocrypta">R.</tp:taxon-name-part> <tp:taxon-name-part taxon-name-part-type="species" reg="elegans">elegans</tp:taxon-name-part></tp:taxon-name></italic> (Fig. <xref ref-type="fig" rid="F2">15</xref>). Spermathecae horizontal (Figs <xref ref-type="fig" rid="F2">14–15</xref>).</p></tp:treatment-sec><tp:treatment-sec sec-type="description" id="SECID0EWTAE"><title>Description.</title><p>Female holotype. Cephalothorax brown with darker cephalic part, with patches of scales (Fig. <xref ref-type="fig" rid="F2">10</xref>). Abdomen greyish brown, with three pairs of patches covered with white scales. Spinnerets whitish. Chelicerae with single retromargin 5-cuspidate tooth. Clypeus narrow (17% of <abbrev xmlns:xlink="http://www.w3.org/1999/xlink" xlink:title="anterior medial eyes" id="ABBRID0EAUAE" xlink:type="simple">AME</abbrev> diameter), covered with sparse white hairs. Labium and endites brown with lighter chewing margins. Sternum and venter greyish brown. Legs light brown, tibiae and metatarsi with darker bands (Fig. <xref ref-type="fig" rid="F2">12</xref>), metatarsi and patellae covered by white scales. Epigyne copulatory openings oriented towards each other, copulatory ducts sinuous, spermathecae C-shaped, close to each other (Fig. <xref ref-type="fig" rid="F2">15</xref>). Dimensions. <abbrev xmlns:xlink="http://www.w3.org/1999/xlink" xlink:title="cephalothorax length" id="ABBRID0EMUAE" xlink:type="simple">CL</abbrev> 1.23, <abbrev xmlns:xlink="http://www.w3.org/1999/xlink" xlink:title="cephalothorax width" id="ABBRID0EQUAE" xlink:type="simple">CW</abbrev> 0.95, <abbrev xmlns:xlink="http://www.w3.org/1999/xlink" xlink:title="cephalothorax height" id="ABBRID0EUUAE" xlink:type="simple">CH</abbrev> 0.54, <abbrev xmlns:xlink="http://www.w3.org/1999/xlink" xlink:title="eye field length" id="ABBRID0EYUAE" xlink:type="simple">EFL</abbrev> 0.55, <abbrev xmlns:xlink="http://www.w3.org/1999/xlink" xlink:title="anterior eye width" id="ABBRID0E3UAE" xlink:type="simple">AEW</abbrev> 0.97, <abbrev xmlns:xlink="http://www.w3.org/1999/xlink" xlink:title="posterior eye width" id="ABBRID0EAVAE" xlink:type="simple">PEW</abbrev> 0.85, <abbrev xmlns:xlink="http://www.w3.org/1999/xlink" xlink:title="abdomen length" id="ABBRID0EEVAE" xlink:type="simple">AL</abbrev> 1.15, <abbrev xmlns:xlink="http://www.w3.org/1999/xlink" xlink:title="abdomen width" id="ABBRID0EIVAE" xlink:type="simple">AW</abbrev> 1.05, LI: 3.42, LII: 1.99, LIII: 1.70, LIV: 2.61.</p><p>Male unknown.</p></tp:treatment-sec><tp:treatment-sec sec-type="distribution" id="SECID0ENVAE"><title>Distribution.</title><p>Known from type locality only (Fig. <xref ref-type="fig" rid="F7">44</xref>).</p></tp:treatment-sec><tp:treatment-sec><!--Section generated to contain objects referenced in tp:taxon-treatment.--><fig id="F7" position="float" orientation="portrait"><label>Figure 44.</label><caption><p>Distribution records of <italic><tp:taxon-name><tp:taxon-name-part taxon-name-part-type="genus" reg="Rogmocrypta">Rogmocrypta</tp:taxon-name-part></tp:taxon-name></italic>: <italic><tp:taxon-name><tp:taxon-name-part taxon-name-part-type="genus" reg="Rogmocrypta">R.</tp:taxon-name-part> <tp:taxon-name-part taxon-name-part-type="species" reg="elegans">elegans</tp:taxon-name-part></tp:taxon-name></italic> (red circle), <italic><tp:taxon-name><tp:taxon-name-part taxon-name-part-type="genus" reg="Rogmocrypta">R.</tp:taxon-name-part> <tp:taxon-name-part taxon-name-part-type="species" reg="karolinae">karolinae</tp:taxon-name-part></tp:taxon-name></italic> (green circle), <italic><tp:taxon-name><tp:taxon-name-part taxon-name-part-type="genus" reg="Rogmocrypta">R.</tp:taxon-name-part> <tp:taxon-name-part taxon-name-part-type="species" reg="koniambo">koniambo</tp:taxon-name-part></tp:taxon-name></italic> (black square), <italic><tp:taxon-name><tp:taxon-name-part taxon-name-part-type="genus" reg="Rogmocrypta">R.</tp:taxon-name-part> <tp:taxon-name-part taxon-name-part-type="species" reg="patryki">patryki</tp:taxon-name-part></tp:taxon-name></italic> (yellow triangle), <italic><tp:taxon-name><tp:taxon-name-part taxon-name-part-type="genus" reg="Rogmocrypta">R.</tp:taxon-name-part> <tp:taxon-name-part taxon-name-part-type="species" reg="raveni">raveni</tp:taxon-name-part></tp:taxon-name></italic> (purple square), <italic><tp:taxon-name><tp:taxon-name-part taxon-name-part-type="genus" reg="Rogmocrypta">R.</tp:taxon-name-part> <tp:taxon-name-part taxon-name-part-type="species" reg="rollardae">rollardae</tp:taxon-name-part></tp:taxon-name></italic> (blue triangle).</p></caption><graphic xmlns:xlink="http://www.w3.org/1999/xlink" xlink:href="zookeys-697-073-g007.jpg" position="float" orientation="portrait" xlink:type="simple" id="oo_155516.jpg"/></fig></tp:treatment-sec></tp:taxon-treatment>
