# Supplementary material for: New species of Rogmocrypta Simon, 1900 from New Caledonia, with remarks on relationships and distribution (Araneae, Salticidae)
Source: Zookeys. 2017 Sep 14;(697):73–86. doi: 10.3897/zookeys.697.13381 (PMC5673851; doi:10.3897/zookeys.697.13381)
Supplement: XML Treatment for Rogmocrypta koniambo [file zookeys.697.13381-treatment4.xml]

<!DOCTYPE tp:taxon-treatment
  PUBLIC "-//TaxonX//DTD Taxonomic Treatment Publishing DTD v0 20100105//EN" "tax-treatment-NSO.dtd">
<tp:taxon-treatment xmlns:tp="http://www.plazi.org/taxpub"><tp:treatment-meta><kwd-group><label>Taxon classification</label><kwd><named-content xmlns:xlink="http://www.w3.org/1999/xlink" content-type="kingdom">Animalia</named-content></kwd><kwd><named-content xmlns:xlink="http://www.w3.org/1999/xlink" content-type="order">Araneae</named-content></kwd><kwd><named-content xmlns:xlink="http://www.w3.org/1999/xlink" content-type="family">Salticidae</named-content></kwd></kwd-group><mixed-citation publication-type="journal"><person-group><name><surname>Patoleta</surname><given-names>Barbara M.</given-names></name><name><surname>Gardzińska</surname><given-names>Joanna</given-names></name><name><surname>Żabka</surname><given-names>Marek</given-names></name></person-group><article-title>New species of <italic><tp:taxon-name><tp:taxon-name-part taxon-name-part-type="genus" reg="Rogmocrypta">Rogmocrypta</tp:taxon-name-part></tp:taxon-name></italic> Simon, 1900 from New Caledonia, with remarks on relationships and distribution (<tp:taxon-name><tp:taxon-name-part taxon-name-part-type="order">Araneae</tp:taxon-name-part></tp:taxon-name>, <tp:taxon-name><tp:taxon-name-part taxon-name-part-type="family">Salticidae</tp:taxon-name-part></tp:taxon-name>)</article-title><source>Zookeys</source><day>14</day><month>9</month><year>2017</year><volume>2017</volume><issue>697</issue><fpage>73</fpage><lpage>86</lpage><pub-id pub-id-type="doi">10.3897/zookeys.697.13381</pub-id></mixed-citation></tp:treatment-meta><tp:nomenclature><tp:taxon-name>
            <tp:taxon-name-part taxon-name-part-type="genus" reg="Rogmocrypta">Rogmocrypta</tp:taxon-name-part>
            <tp:taxon-name-part taxon-name-part-type="species" reg="koniambo">koniambo</tp:taxon-name-part>
            <object-id xmlns:xlink="http://www.w3.org/1999/xlink" content-type="zoobank" xlink:type="simple">http://zoobank.org/FF2E8207-FCA3-4854-8F15-BABDE1AE13AF</object-id>
          </tp:taxon-name><tp:taxon-status xmlns:xlink="http://www.w3.org/1999/xlink" xlink:type="simple">sp. n.</tp:taxon-status><xref ref-type="fig" rid="F3">Figures 16–21</xref><xref ref-type="fig" rid="F7">, 44</xref><!--PageBreak--></tp:nomenclature><tp:treatment-sec sec-type="material" id="SECID0EIXAE"><title>Material.</title><p>1♀ holotype, New Caledonia: Mt. Koniambo (<named-content xmlns:xlink="http://www.w3.org/1999/xlink" content-type="dwc:verbatimCoordinates" xlink:type="simple"><named-content content-type="geo-json" specific-use="{&#34;type&#34;:&#34;Point&#34;,&#34;coordinates&#34;:[164.786389,-20.995000]}" id="NCID0ERXAE" xlink:type="simple">164°47'11"E, 20°59'42"S</named-content></named-content>), 700m elev., forêt seche/rub, A&amp;S Tillier, 25 March 1987, <named-content xmlns:xlink="http://www.w3.org/1999/xlink" content-type="dwc:institutional_code" xlink:type="simple">MNHN</named-content>.</p><fig id="F3" position="float" orientation="portrait"><label>Figures 16–21.</label><caption><p>
                <italic><tp:taxon-name><tp:taxon-name-part taxon-name-part-type="genus" reg="Rogmocrypta">Rogmocrypta</tp:taxon-name-part> <tp:taxon-name-part taxon-name-part-type="species" reg="koniambo">koniambo</tp:taxon-name-part></tp:taxon-name></italic> sp. n. (female holotype). <bold>16</bold> Dorsal view <bold>17</bold> Lateral view <bold>18</bold> Frontal view <bold>19</bold> Retromarginal tooth <bold>20</bold> Epigyna <bold>21</bold> Vulva. Abbreviations: <abbrev xmlns:xlink="http://www.w3.org/1999/xlink" xlink:title="copulatory duct" id="ABBRID0E1YAE" xlink:type="simple">cd</abbrev>: copulatory duct, <abbrev xmlns:xlink="http://www.w3.org/1999/xlink" xlink:title="copulatory opening" id="ABBRID0E5YAE" xlink:type="simple">co</abbrev>: copulatory opening, <abbrev xmlns:xlink="http://www.w3.org/1999/xlink" xlink:title="fertilisation duct" id="ABBRID0ECZAE" xlink:type="simple">fd</abbrev>: fertilisation duct, s: spermatheca. Scale bars: 1 mm (<bold>16–18</bold>); 0.07 mm (<bold>20</bold>); 0.05 mm (<bold>21</bold>).</p></caption><graphic xmlns:xlink="http://www.w3.org/1999/xlink" xlink:href="zookeys-697-073-g003.jpg" position="float" orientation="portrait" xlink:type="simple" id="oo_155512.jpg"/></fig></tp:treatment-sec><tp:treatment-sec sec-type="etymology" id="SECID0ERZAE"><title>Etymology.</title><p>The name refers to the type locality.</p><!--PageBreak--></tp:treatment-sec><tp:treatment-sec sec-type="diagnosis" id="SECID0EXZAE"><title>Diagnosis.</title><p>In comparison to previous species copulatory openings closer to each other and located just in front of spermathecae.</p></tp:treatment-sec><tp:treatment-sec sec-type="description" id="SECID0E3ZAE"><title>Description.</title><p>Female holotype (in bad condition). Cephalothorax brown with darker cephalic part, covered with sparse white scales. Foveal depression well marked (Fig. <xref ref-type="fig" rid="F3">16</xref>). Abdomen ovoid, pale, covered with sparse white scales. Spinnerets whitish. Palps and legs II and III greyish brown. Other legs missing. Chelicerae short, brown, retromarginal tooth 6-cuspidate (Fig. <xref ref-type="fig" rid="F3">19</xref>). Labium brown, endites light brown with whitish chewing margins. Venter whitish. Epigyne copulatory ducts and spermathecae semicircular, the latter almost horizontal (Fig. <xref ref-type="fig" rid="F3">21</xref>). Dimensions: <abbrev xmlns:xlink="http://www.w3.org/1999/xlink" xlink:title="cephalothorax length" id="ABBRID0EO1AE" xlink:type="simple">CL</abbrev> 1.06, <abbrev xmlns:xlink="http://www.w3.org/1999/xlink" xlink:title="cephalothorax width" id="ABBRID0ES1AE" xlink:type="simple">CW</abbrev> 0.77, <abbrev xmlns:xlink="http://www.w3.org/1999/xlink" xlink:title="cephalothorax height" id="ABBRID0EW1AE" xlink:type="simple">CH</abbrev> 0.42, <abbrev xmlns:xlink="http://www.w3.org/1999/xlink" xlink:title="eye field length" id="ABBRID0E11AE" xlink:type="simple">EFL</abbrev> 0.51, <abbrev xmlns:xlink="http://www.w3.org/1999/xlink" xlink:title="anterior eye width" id="ABBRID0E51AE" xlink:type="simple">AEW</abbrev> 0.80, <abbrev xmlns:xlink="http://www.w3.org/1999/xlink" xlink:title="posterior eye width" id="ABBRID0EC2AE" xlink:type="simple">PEW</abbrev> 0.65, <abbrev xmlns:xlink="http://www.w3.org/1999/xlink" xlink:title="abdomen length" id="ABBRID0EG2AE" xlink:type="simple">AL</abbrev> 0.93, <abbrev xmlns:xlink="http://www.w3.org/1999/xlink" xlink:title="abdomen width" id="ABBRID0EK2AE" xlink:type="simple">AW</abbrev> 0.74, LI and LII missing, LIII: 1.58, LIV: 1.72.</p><p>Male unknown.</p></tp:treatment-sec><tp:treatment-sec sec-type="distribution" id="SECID0EP2AE"><title>Distribution.</title><p>Known from type locality only (Fig. <xref ref-type="fig" rid="F7">44</xref>).</p><!--PageBreak--></tp:treatment-sec><tp:treatment-sec><!--Section generated to contain objects referenced in tp:taxon-treatment.--><fig id="F7" position="float" orientation="portrait"><label>Figure 44.</label><caption><p>Distribution records of <italic><tp:taxon-name><tp:taxon-name-part taxon-name-part-type="genus" reg="Rogmocrypta">Rogmocrypta</tp:taxon-name-part></tp:taxon-name></italic>: <italic><tp:taxon-name><tp:taxon-name-part taxon-name-part-type="genus" reg="Rogmocrypta">R.</tp:taxon-name-part> <tp:taxon-name-part taxon-name-part-type="species" reg="elegans">elegans</tp:taxon-name-part></tp:taxon-name></italic> (red circle), <italic><tp:taxon-name><tp:taxon-name-part taxon-name-part-type="genus" reg="Rogmocrypta">R.</tp:taxon-name-part> <tp:taxon-name-part taxon-name-part-type="species" reg="karolinae">karolinae</tp:taxon-name-part></tp:taxon-name></italic> (green circle), <italic><tp:taxon-name><tp:taxon-name-part taxon-name-part-type="genus" reg="Rogmocrypta">R.</tp:taxon-name-part> <tp:taxon-name-part taxon-name-part-type="species" reg="koniambo">koniambo</tp:taxon-name-part></tp:taxon-name></italic> (black square), <italic><tp:taxon-name><tp:taxon-name-part taxon-name-part-type="genus" reg="Rogmocrypta">R.</tp:taxon-name-part> <tp:taxon-name-part taxon-name-part-type="species" reg="patryki">patryki</tp:taxon-name-part></tp:taxon-name></italic> (yellow triangle), <italic><tp:taxon-name><tp:taxon-name-part taxon-name-part-type="genus" reg="Rogmocrypta">R.</tp:taxon-name-part> <tp:taxon-name-part taxon-name-part-type="species" reg="raveni">raveni</tp:taxon-name-part></tp:taxon-name></italic> (purple square), <italic><tp:taxon-name><tp:taxon-name-part taxon-name-part-type="genus" reg="Rogmocrypta">R.</tp:taxon-name-part> <tp:taxon-name-part taxon-name-part-type="species" reg="rollardae">rollardae</tp:taxon-name-part></tp:taxon-name></italic> (blue triangle).</p></caption><graphic xmlns:xlink="http://www.w3.org/1999/xlink" xlink:href="zookeys-697-073-g007.jpg" position="float" orientation="portrait" xlink:type="simple" id="oo_155516.jpg"/></fig></tp:treatment-sec></tp:taxon-treatment>
