# Supplementary material for: New species of Rogmocrypta Simon, 1900 from New Caledonia, with remarks on relationships and distribution (Araneae, Salticidae)
Source: Zookeys. 2017 Sep 14;(697):73–86. doi: 10.3897/zookeys.697.13381 (PMC5673851; doi:10.3897/zookeys.697.13381)
Supplement: XML Treatment for Rogmocrypta patryki [file zookeys.697.13381-treatment5.xml]

<!DOCTYPE tp:taxon-treatment
  PUBLIC "-//TaxonX//DTD Taxonomic Treatment Publishing DTD v0 20100105//EN" "tax-treatment-NSO.dtd">
<tp:taxon-treatment xmlns:tp="http://www.plazi.org/taxpub"><tp:treatment-meta><kwd-group><label>Taxon classification</label><kwd><named-content xmlns:xlink="http://www.w3.org/1999/xlink" content-type="kingdom">Animalia</named-content></kwd><kwd><named-content xmlns:xlink="http://www.w3.org/1999/xlink" content-type="order">Araneae</named-content></kwd><kwd><named-content xmlns:xlink="http://www.w3.org/1999/xlink" content-type="family">Salticidae</named-content></kwd></kwd-group><mixed-citation publication-type="journal"><person-group><name><surname>Patoleta</surname><given-names>Barbara M.</given-names></name><name><surname>Gardzińska</surname><given-names>Joanna</given-names></name><name><surname>Żabka</surname><given-names>Marek</given-names></name></person-group><article-title>New species of <italic><tp:taxon-name><tp:taxon-name-part taxon-name-part-type="genus" reg="Rogmocrypta">Rogmocrypta</tp:taxon-name-part></tp:taxon-name></italic> Simon, 1900 from New Caledonia, with remarks on relationships and distribution (<tp:taxon-name><tp:taxon-name-part taxon-name-part-type="order">Araneae</tp:taxon-name-part></tp:taxon-name>, <tp:taxon-name><tp:taxon-name-part taxon-name-part-type="family">Salticidae</tp:taxon-name-part></tp:taxon-name>)</article-title><source>Zookeys</source><day>14</day><month>9</month><year>2017</year><volume>2017</volume><issue>697</issue><fpage>73</fpage><lpage>86</lpage><pub-id pub-id-type="doi">10.3897/zookeys.697.13381</pub-id></mixed-citation></tp:treatment-meta><tp:nomenclature><tp:taxon-name>
            <tp:taxon-name-part taxon-name-part-type="genus" reg="Rogmocrypta">Rogmocrypta</tp:taxon-name-part>
            <tp:taxon-name-part taxon-name-part-type="species" reg="patryki">patryki</tp:taxon-name-part>
            <object-id xmlns:xlink="http://www.w3.org/1999/xlink" content-type="zoobank" xlink:type="simple">http://zoobank.org/550946C1-6C62-417A-815C-68E1E0D0C870</object-id>
          </tp:taxon-name><tp:taxon-status xmlns:xlink="http://www.w3.org/1999/xlink" xlink:type="simple">sp. n.</tp:taxon-status><xref ref-type="fig" rid="F4">Figures 22–27</xref><xref ref-type="fig" rid="F7">, 44</xref></tp:nomenclature><tp:treatment-sec sec-type="material" id="SECID0EK4AE"><title>Material.</title><p>1♀ holotype, New Caledonia: Mt. Oua Tilou (<named-content xmlns:xlink="http://www.w3.org/1999/xlink" content-type="dwc:verbatimCoordinates" xlink:type="simple"><named-content content-type="geo-json" specific-use="{&#34;type&#34;:&#34;Point&#34;,&#34;coordinates&#34;:[164.857778,-20.865833]}" id="NCID0ET4AE" xlink:type="simple">164°51'28"E, 20°51'57"S</named-content></named-content>), arête S, 510 m elev., foret sèche, berlesate, st. 198a, 19 October 1988, A&amp;S Tillier, Chazeau J, <named-content xmlns:xlink="http://www.w3.org/1999/xlink" content-type="dwc:institutional_code" xlink:type="simple">MNHN</named-content>; 1♀ paratype same data as holotype; 1♀, New Caledonia: Mt. Panié, 450–950m, 14 May 1984, Monteith G, Cook D, <named-content xmlns:xlink="http://www.w3.org/1999/xlink" content-type="dwc:institutional_code" xlink:type="simple">QM</named-content> S35668; 1♀, New Caledonia: Mt. Panié summit, 1628 m elev., 15 May 1984, Monteith G, Cook D, <named-content xmlns:xlink="http://www.w3.org/1999/xlink" content-type="dwc:institutional_code" xlink:type="simple">QM</named-content> S35665; 2♀, 1 juv. New Caledonia: Mt. Oua Tilou (<named-content xmlns:xlink="http://www.w3.org/1999/xlink" content-type="dwc:verbatimCoordinates" xlink:type="simple"><named-content content-type="geo-json" specific-use="{&#34;type&#34;:&#34;Point&#34;,&#34;coordinates&#34;:[164.857778,-20.865833]}" id="NCID0EK5AE" xlink:type="simple">164°51'28"E, 20°51'57"S</named-content></named-content>), arête S, 510m elev., foret sèche, berlese, st. 198a, 19 October 1988, A&amp;S Tillier, Chazeau J, <named-content xmlns:xlink="http://www.w3.org/1999/xlink" content-type="dwc:institutional_code" xlink:type="simple">MNHN</named-content>.</p><fig id="F4" position="float" orientation="portrait"><label>Figures 22–27.</label><caption><p>
                <italic><tp:taxon-name><tp:taxon-name-part taxon-name-part-type="genus" reg="Rogmocrypta">Rogmocrypta</tp:taxon-name-part> <tp:taxon-name-part taxon-name-part-type="species" reg="patryki">patryki</tp:taxon-name-part></tp:taxon-name></italic> sp. n. (female holotype). <bold>22</bold> Cephalothorax, dorsal view <bold>23</bold> Abdomen, dorsal view (arrows indicate white patches being distinctive diagnostic characters) <bold>24</bold> Frontal view <bold>25–26</bold> Epigyna <bold>27</bold> Vulva. Abbreviations: <abbrev xmlns:xlink="http://www.w3.org/1999/xlink" xlink:title="copulatory duct" id="ABBRID0ER6AE" xlink:type="simple">cd</abbrev>: copulatory duct, <abbrev xmlns:xlink="http://www.w3.org/1999/xlink" xlink:title="copulatory opening" id="ABBRID0EV6AE" xlink:type="simple">co</abbrev>: copulatory opening, <abbrev xmlns:xlink="http://www.w3.org/1999/xlink" xlink:title="fertilisation duct" id="ABBRID0EZ6AE" xlink:type="simple">fd</abbrev>: fertilisation duct, s: spermatheca. Scale bars: 1 mm (<bold>22–24</bold>); 0.08 mm (<bold>26</bold>); 0.10 mm (<bold>27</bold>).</p></caption><graphic xmlns:xlink="http://www.w3.org/1999/xlink" xlink:href="zookeys-697-073-g004.jpg" position="float" orientation="portrait" xlink:type="simple" id="oo_155513.jpg"/></fig></tp:treatment-sec><tp:treatment-sec sec-type="etymology" id="SECID0EJAAG"><title>Etymology.</title><p>For Patryk Patoleta, Barbara Patoleta’s son.</p></tp:treatment-sec><tp:treatment-sec sec-type="diagnosis" id="SECID0EOAAG"><title>Diagnosis.</title><p>Abdomen with lighter chevrons and distinctive white patches (Fig. <xref ref-type="fig" rid="F4">23</xref>). Copulatory openings close to each other, orientated posteriorly, and located well anteriorly to spermathecae (Figs <xref ref-type="fig" rid="F4">25–27</xref>).</p></tp:treatment-sec><tp:treatment-sec sec-type="description" id="SECID0E3AAG"><title>Description.</title><p>Female holotype. Cephalothorax brown, with darker eye field and foveal depression (Fig. <xref ref-type="fig" rid="F4">22</xref>). Abdomen greyish brown, with distinctive pattern as in Fig. <xref ref-type="fig" rid="F4">23</xref>. Spinnerets light brown. Cheliceral retromarginal tooth 5-cuspidate. Clypeus brown, much narrower (6%) than <abbrev xmlns:xlink="http://www.w3.org/1999/xlink" xlink:title="anterior medial eyes" id="ABBRID0EKBAG" xlink:type="simple">AME</abbrev> diameter. Labium and endites light brown. Sternum brown. Venter whitish, with brownish spots. Legs brown, tibiae and metatarsi with darker bands (Figs <xref ref-type="fig" rid="F4">22</xref>, <xref ref-type="fig" rid="F4">24</xref>). Epigyne copulatory ducts and spermathecae semicircular, the latter in diagonal position (Figs <xref ref-type="fig" rid="F4">26–27</xref>). Dimensions. <abbrev xmlns:xlink="http://www.w3.org/1999/xlink" xlink:title="cephalothorax length" id="ABBRID0E1BAG" xlink:type="simple">CL</abbrev> 1.40, <abbrev xmlns:xlink="http://www.w3.org/1999/xlink" xlink:title="cephalothorax width" id="ABBRID0E5BAG" xlink:type="simple">CW</abbrev> 1.05, <abbrev xmlns:xlink="http://www.w3.org/1999/xlink" xlink:title="cephalothorax height" id="ABBRID0ECCAG" xlink:type="simple">CH</abbrev> 0.65, <abbrev xmlns:xlink="http://www.w3.org/1999/xlink" xlink:title="eye field length" id="ABBRID0EGCAG" xlink:type="simple">EFL</abbrev> 0.63, <abbrev xmlns:xlink="http://www.w3.org/1999/xlink" xlink:title="anterior eye width" id="ABBRID0EKCAG" xlink:type="simple">AEW</abbrev> 1.00, <abbrev xmlns:xlink="http://www.w3.org/1999/xlink" xlink:title="posterior eye width" id="ABBRID0EOCAG" xlink:type="simple">PEW</abbrev> 0.95, <abbrev xmlns:xlink="http://www.w3.org/1999/xlink" xlink:title="abdomen length" id="ABBRID0ESCAG" xlink:type="simple">AL</abbrev> 1.53, <abbrev xmlns:xlink="http://www.w3.org/1999/xlink" xlink:title="abdomen width" id="ABBRID0EWCAG" xlink:type="simple">AW</abbrev> 1.08, LI: 3.06, LII: 2.42, LIII: 2.56, LIV: 3.37.</p><p>Male unknown.</p></tp:treatment-sec><tp:treatment-sec sec-type="distribution" id="SECID0E2CAG"><title>Distribution.</title><p>Known from Mt. Panié and Mt. Oua Tilou in New Caledonia (Fig. <xref ref-type="fig" rid="F7">44</xref>).</p></tp:treatment-sec><tp:treatment-sec><!--Section generated to contain objects referenced in tp:taxon-treatment.--><fig id="F7" position="float" orientation="portrait"><label>Figure 44.</label><caption><p>Distribution records of <italic><tp:taxon-name><tp:taxon-name-part taxon-name-part-type="genus" reg="Rogmocrypta">Rogmocrypta</tp:taxon-name-part></tp:taxon-name></italic>: <italic><tp:taxon-name><tp:taxon-name-part taxon-name-part-type="genus" reg="Rogmocrypta">R.</tp:taxon-name-part> <tp:taxon-name-part taxon-name-part-type="species" reg="elegans">elegans</tp:taxon-name-part></tp:taxon-name></italic> (red circle), <italic><tp:taxon-name><tp:taxon-name-part taxon-name-part-type="genus" reg="Rogmocrypta">R.</tp:taxon-name-part> <tp:taxon-name-part taxon-name-part-type="species" reg="karolinae">karolinae</tp:taxon-name-part></tp:taxon-name></italic> (green circle), <italic><tp:taxon-name><tp:taxon-name-part taxon-name-part-type="genus" reg="Rogmocrypta">R.</tp:taxon-name-part> <tp:taxon-name-part taxon-name-part-type="species" reg="koniambo">koniambo</tp:taxon-name-part></tp:taxon-name></italic> (black square), <italic><tp:taxon-name><tp:taxon-name-part taxon-name-part-type="genus" reg="Rogmocrypta">R.</tp:taxon-name-part> <tp:taxon-name-part taxon-name-part-type="species" reg="patryki">patryki</tp:taxon-name-part></tp:taxon-name></italic> (yellow triangle), <italic><tp:taxon-name><tp:taxon-name-part taxon-name-part-type="genus" reg="Rogmocrypta">R.</tp:taxon-name-part> <tp:taxon-name-part taxon-name-part-type="species" reg="raveni">raveni</tp:taxon-name-part></tp:taxon-name></italic> (purple square), <italic><tp:taxon-name><tp:taxon-name-part taxon-name-part-type="genus" reg="Rogmocrypta">R.</tp:taxon-name-part> <tp:taxon-name-part taxon-name-part-type="species" reg="rollardae">rollardae</tp:taxon-name-part></tp:taxon-name></italic> (blue triangle).</p></caption><graphic xmlns:xlink="http://www.w3.org/1999/xlink" xlink:href="zookeys-697-073-g007.jpg" position="float" orientation="portrait" xlink:type="simple" id="oo_155516.jpg"/></fig></tp:treatment-sec></tp:taxon-treatment>
