# Supplementary material for: New species of Rogmocrypta Simon, 1900 from New Caledonia, with remarks on relationships and distribution (Araneae, Salticidae)
Source: Zookeys. 2017 Sep 14;(697):73–86. doi: 10.3897/zookeys.697.13381 (PMC5673851; doi:10.3897/zookeys.697.13381)
Supplement: XML Treatment for Rogmocrypta raveni [file zookeys.697.13381-treatment6.xml]

<!DOCTYPE tp:taxon-treatment
  PUBLIC "-//TaxonX//DTD Taxonomic Treatment Publishing DTD v0 20100105//EN" "tax-treatment-NSO.dtd">
<tp:taxon-treatment xmlns:tp="http://www.plazi.org/taxpub"><tp:treatment-meta><kwd-group><label>Taxon classification</label><kwd><named-content xmlns:xlink="http://www.w3.org/1999/xlink" content-type="kingdom">Animalia</named-content></kwd><kwd><named-content xmlns:xlink="http://www.w3.org/1999/xlink" content-type="order">Araneae</named-content></kwd><kwd><named-content xmlns:xlink="http://www.w3.org/1999/xlink" content-type="family">Salticidae</named-content></kwd></kwd-group><mixed-citation publication-type="journal"><person-group><name><surname>Patoleta</surname><given-names>Barbara M.</given-names></name><name><surname>Gardzińska</surname><given-names>Joanna</given-names></name><name><surname>Żabka</surname><given-names>Marek</given-names></name></person-group><article-title>New species of <italic><tp:taxon-name><tp:taxon-name-part taxon-name-part-type="genus" reg="Rogmocrypta">Rogmocrypta</tp:taxon-name-part></tp:taxon-name></italic> Simon, 1900 from New Caledonia, with remarks on relationships and distribution (<tp:taxon-name><tp:taxon-name-part taxon-name-part-type="order">Araneae</tp:taxon-name-part></tp:taxon-name>, <tp:taxon-name><tp:taxon-name-part taxon-name-part-type="family">Salticidae</tp:taxon-name-part></tp:taxon-name>)</article-title><source>Zookeys</source><day>14</day><month>9</month><year>2017</year><volume>2017</volume><issue>697</issue><fpage>73</fpage><lpage>86</lpage><pub-id pub-id-type="doi">10.3897/zookeys.697.13381</pub-id></mixed-citation></tp:treatment-meta><tp:nomenclature><tp:taxon-name>
            <tp:taxon-name-part taxon-name-part-type="genus" reg="Rogmocrypta">Rogmocrypta</tp:taxon-name-part>
            <tp:taxon-name-part taxon-name-part-type="species" reg="raveni">raveni</tp:taxon-name-part>
            <object-id xmlns:xlink="http://www.w3.org/1999/xlink" content-type="zoobank" xlink:type="simple">http://zoobank.org/8A020BFF-2D8F-4D8F-9EDA-510F8FB8E22C</object-id>
          </tp:taxon-name><tp:taxon-status xmlns:xlink="http://www.w3.org/1999/xlink" xlink:type="simple">sp. n.</tp:taxon-status><xref ref-type="fig" rid="F5">Figures 28–36</xref><xref ref-type="fig" rid="F7">, 44</xref><!--PageBreak--></tp:nomenclature><tp:treatment-sec sec-type="material" id="SECID0EWEAG"><title>Material.</title><p>1♀ holotype, New Caledonia: Mt. Panié (<named-content xmlns:xlink="http://www.w3.org/1999/xlink" content-type="dwc:verbatimCoordinates" xlink:type="simple"><named-content content-type="geo-json" specific-use="{&#34;type&#34;:&#34;Point&#34;,&#34;coordinates&#34;:[164.750000,-20.583333]}" id="NCID0E6EAG" xlink:type="simple">20°35'S, 164°45'E</named-content></named-content>), 400m elev., pitfalls, October 1992 – February 1993, Raven R, Guillbert E, Ingram G, <named-content xmlns:xlink="http://www.w3.org/1999/xlink" content-type="dwc:institutional_code" xlink:type="simple">QM</named-content> S35759; 2♀♀ paratypes, same data as holotype.</p><fig id="F5" position="float" orientation="portrait"><label>Figures 28–36.</label><caption><p>
                <italic><tp:taxon-name><tp:taxon-name-part taxon-name-part-type="genus" reg="Rogmocrypta">Rogmocrypta</tp:taxon-name-part> <tp:taxon-name-part taxon-name-part-type="species" reg="raveni">raveni</tp:taxon-name-part></tp:taxon-name></italic> sp. n. (female holotype). <bold>28</bold> Dorsal view <bold>29</bold> Lateral view <bold>30</bold> Ventral view <bold>31</bold> Abdomen dorsal view <bold>32</bold> Frontal view <bold>33</bold> Endites and labium <bold>34–35</bold> Epigyna <bold>36</bold> Vulva. (arrows in Figs <bold>29</bold> &amp; <bold>31</bold> indicate white spots being distinctive diagnostic characters). Abbreviations: <abbrev xmlns:xlink="http://www.w3.org/1999/xlink" xlink:title="copulatory duct" id="ABBRID0EQGAG" xlink:type="simple">cd</abbrev>: copulatory duct, <abbrev xmlns:xlink="http://www.w3.org/1999/xlink" xlink:title="copulatory opening" id="ABBRID0EUGAG" xlink:type="simple">co</abbrev>: copulatory opening, <abbrev xmlns:xlink="http://www.w3.org/1999/xlink" xlink:title="fertilisation duct" id="ABBRID0EYGAG" xlink:type="simple">fd</abbrev>: fertilisation duct, s: spermatheca. Scale bars: 1 mm (<bold>28–33</bold>); 0.08 mm (<bold>35</bold>); 0.10 mm (<bold>36</bold>).</p></caption><graphic xmlns:xlink="http://www.w3.org/1999/xlink" xlink:href="zookeys-697-073-g005.jpg" position="float" orientation="portrait" xlink:type="simple" id="oo_155514.jpg"/></fig></tp:treatment-sec><tp:treatment-sec sec-type="etymology" id="SECID0EHHAG"><title>Etymology.</title><p>For Dr Robert Raven (Queensland Museum, Brisbane), distinguished Australian arachnologist and collector of the material studied.</p><!--PageBreak--></tp:treatment-sec><tp:treatment-sec sec-type="diagnosis" id="SECID0ENHAG"><title>Diagnosis.</title><p>Abdomen with white dorsal and ventral spots (Figs <xref ref-type="fig" rid="F5">29–31</xref>). Copulatory openings oriented anteriorly (Fig. <xref ref-type="fig" rid="F5">35</xref>), copulatory ducts undulating (Fig. <xref ref-type="fig" rid="F5">36</xref>).</p></tp:treatment-sec><tp:treatment-sec sec-type="description" id="SECID0E6HAG"><title>Description.</title><p>Female holotype. Cephalothorax brown, with darker cephalic part, covered by sparse whitish scales. Foveal depression well marked (Fig. <xref ref-type="fig" rid="F5">28</xref>). Abdomen ovoid, grey brown with lighter pattern as in Fig. <xref ref-type="fig" rid="F5">31</xref>, covered with sparse brown hairs. Anterior spinnerets light brown, posterior ones whitish. Palps brown. Legs I brown, others lighter. Chelicerae brown, retromarginal tooth 5-cuspidate (Fig. <xref ref-type="fig" rid="F5">33</xref>). Labium and endites light brown, with lighter chewing margins. Sternum brown. Venter with white and greyish brown pattern (Fig. <xref ref-type="fig" rid="F5">30</xref>). Epigyne with copulatory openings well separated from each other and from spermathecae, the last in diagonal position, C-shaped (Figs <xref ref-type="fig" rid="F5">34–36</xref>). Dimensions. <abbrev xmlns:xlink="http://www.w3.org/1999/xlink" xlink:title="cephalothorax length" id="ABBRID0EZIAG" xlink:type="simple">CL</abbrev> 1.30, <abbrev xmlns:xlink="http://www.w3.org/1999/xlink" xlink:title="cephalothorax width" id="ABBRID0E4IAG" xlink:type="simple">CW</abbrev> 1.03, <abbrev xmlns:xlink="http://www.w3.org/1999/xlink" xlink:title="cephalothorax height" id="ABBRID0EBJAG" xlink:type="simple">CH</abbrev> 0.60, <abbrev xmlns:xlink="http://www.w3.org/1999/xlink" xlink:title="eye field length" id="ABBRID0EFJAG" xlink:type="simple">EFL</abbrev> 0.60, <abbrev xmlns:xlink="http://www.w3.org/1999/xlink" xlink:title="anterior eye width" id="ABBRID0EJJAG" xlink:type="simple">AEW</abbrev> 1.00, <abbrev xmlns:xlink="http://www.w3.org/1999/xlink" xlink:title="posterior eye width" id="ABBRID0ENJAG" xlink:type="simple">PEW</abbrev> 0.95, <abbrev xmlns:xlink="http://www.w3.org/1999/xlink" xlink:title="abdomen length" id="ABBRID0ERJAG" xlink:type="simple">AL</abbrev> 1.50, <abbrev xmlns:xlink="http://www.w3.org/1999/xlink" xlink:title="abdomen width" id="ABBRID0EVJAG" xlink:type="simple">AW</abbrev> 1.07, LI: 4.05, LII: 2.85, LIII: 2.70, LIV: 3.15.</p><p>Male unknown.</p></tp:treatment-sec><tp:treatment-sec sec-type="distribution" id="SECID0E1JAG"><title>Distribution.</title><p>Known from type locality only (Fig. <xref ref-type="fig" rid="F7">44</xref>).</p><!--PageBreak--></tp:treatment-sec><tp:treatment-sec><!--Section generated to contain objects referenced in tp:taxon-treatment.--><fig id="F7" position="float" orientation="portrait"><label>Figure 44.</label><caption><p>Distribution records of <italic><tp:taxon-name><tp:taxon-name-part taxon-name-part-type="genus" reg="Rogmocrypta">Rogmocrypta</tp:taxon-name-part></tp:taxon-name></italic>: <italic><tp:taxon-name><tp:taxon-name-part taxon-name-part-type="genus" reg="Rogmocrypta">R.</tp:taxon-name-part> <tp:taxon-name-part taxon-name-part-type="species" reg="elegans">elegans</tp:taxon-name-part></tp:taxon-name></italic> (red circle), <italic><tp:taxon-name><tp:taxon-name-part taxon-name-part-type="genus" reg="Rogmocrypta">R.</tp:taxon-name-part> <tp:taxon-name-part taxon-name-part-type="species" reg="karolinae">karolinae</tp:taxon-name-part></tp:taxon-name></italic> (green circle), <italic><tp:taxon-name><tp:taxon-name-part taxon-name-part-type="genus" reg="Rogmocrypta">R.</tp:taxon-name-part> <tp:taxon-name-part taxon-name-part-type="species" reg="koniambo">koniambo</tp:taxon-name-part></tp:taxon-name></italic> (black square), <italic><tp:taxon-name><tp:taxon-name-part taxon-name-part-type="genus" reg="Rogmocrypta">R.</tp:taxon-name-part> <tp:taxon-name-part taxon-name-part-type="species" reg="patryki">patryki</tp:taxon-name-part></tp:taxon-name></italic> (yellow triangle), <italic><tp:taxon-name><tp:taxon-name-part taxon-name-part-type="genus" reg="Rogmocrypta">R.</tp:taxon-name-part> <tp:taxon-name-part taxon-name-part-type="species" reg="raveni">raveni</tp:taxon-name-part></tp:taxon-name></italic> (purple square), <italic><tp:taxon-name><tp:taxon-name-part taxon-name-part-type="genus" reg="Rogmocrypta">R.</tp:taxon-name-part> <tp:taxon-name-part taxon-name-part-type="species" reg="rollardae">rollardae</tp:taxon-name-part></tp:taxon-name></italic> (blue triangle).</p></caption><graphic xmlns:xlink="http://www.w3.org/1999/xlink" xlink:href="zookeys-697-073-g007.jpg" position="float" orientation="portrait" xlink:type="simple" id="oo_155516.jpg"/></fig></tp:treatment-sec></tp:taxon-treatment>
