# Supplementary material for: New species of Rogmocrypta Simon, 1900 from New Caledonia, with remarks on relationships and distribution (Araneae, Salticidae)
Source: Zookeys. 2017 Sep 14;(697):73–86. doi: 10.3897/zookeys.697.13381 (PMC5673851; doi:10.3897/zookeys.697.13381)
Supplement: XML Treatment for Rogmocrypta rollardae [file zookeys.697.13381-treatment7.xml]

<!DOCTYPE tp:taxon-treatment
  PUBLIC "-//TaxonX//DTD Taxonomic Treatment Publishing DTD v0 20100105//EN" "tax-treatment-NSO.dtd">
<tp:taxon-treatment xmlns:tp="http://www.plazi.org/taxpub"><tp:treatment-meta><kwd-group><label>Taxon classification</label><kwd><named-content xmlns:xlink="http://www.w3.org/1999/xlink" content-type="kingdom">Animalia</named-content></kwd><kwd><named-content xmlns:xlink="http://www.w3.org/1999/xlink" content-type="order">Araneae</named-content></kwd><kwd><named-content xmlns:xlink="http://www.w3.org/1999/xlink" content-type="family">Salticidae</named-content></kwd></kwd-group><mixed-citation publication-type="journal"><person-group><name><surname>Patoleta</surname><given-names>Barbara M.</given-names></name><name><surname>Gardzińska</surname><given-names>Joanna</given-names></name><name><surname>Żabka</surname><given-names>Marek</given-names></name></person-group><article-title>New species of <italic><tp:taxon-name><tp:taxon-name-part taxon-name-part-type="genus" reg="Rogmocrypta">Rogmocrypta</tp:taxon-name-part></tp:taxon-name></italic> Simon, 1900 from New Caledonia, with remarks on relationships and distribution (<tp:taxon-name><tp:taxon-name-part taxon-name-part-type="order">Araneae</tp:taxon-name-part></tp:taxon-name>, <tp:taxon-name><tp:taxon-name-part taxon-name-part-type="family">Salticidae</tp:taxon-name-part></tp:taxon-name>)</article-title><source>Zookeys</source><day>14</day><month>9</month><year>2017</year><volume>2017</volume><issue>697</issue><fpage>73</fpage><lpage>86</lpage><pub-id pub-id-type="doi">10.3897/zookeys.697.13381</pub-id></mixed-citation></tp:treatment-meta><tp:nomenclature><tp:taxon-name>
            <tp:taxon-name-part taxon-name-part-type="genus" reg="Rogmocrypta">Rogmocrypta</tp:taxon-name-part>
            <tp:taxon-name-part taxon-name-part-type="species" reg="rollardae">rollardae</tp:taxon-name-part>
            <object-id xmlns:xlink="http://www.w3.org/1999/xlink" content-type="zoobank" xlink:type="simple">http://zoobank.org/94431F06-A47C-4CBA-936B-DE925E98083D</object-id>
          </tp:taxon-name><tp:taxon-status xmlns:xlink="http://www.w3.org/1999/xlink" xlink:type="simple">sp. n.</tp:taxon-status><xref ref-type="fig" rid="F6">Figures 37–43</xref><xref ref-type="fig" rid="F7">, 44</xref></tp:nomenclature><tp:treatment-sec sec-type="material" id="SECID0EVLAG"><title>Material.</title><p>1♀ holotype, New Caledonia: Mandjélia (<named-content xmlns:xlink="http://www.w3.org/1999/xlink" content-type="dwc:verbatimCoordinates" xlink:type="simple"><named-content content-type="geo-json" specific-use="{&#34;type&#34;:&#34;Point&#34;,&#34;coordinates&#34;:[164.533333,-20.400000]}" id="NCID0E5LAG" xlink:type="simple">20°24'S, 164°32'E</named-content></named-content>), 650m elev., rainforest, litter, berlesate, 12 May 1984, Monteith G, Cook D, <named-content xmlns:xlink="http://www.w3.org/1999/xlink" content-type="dwc:institutional_code" xlink:type="simple">QM</named-content> S35648; 2♀ paratypes, New Caledonia: 4 km N of Col d’Amieu (<named-content xmlns:xlink="http://www.w3.org/1999/xlink" content-type="dwc:verbatimCoordinates" xlink:type="simple"><named-content content-type="geo-json" specific-use="{&#34;type&#34;:&#34;Point&#34;,&#34;coordinates&#34;:[165.500000,-21.330000]}" id="NCID0ELMAG" xlink:type="simple">21°19'48"S, 165°30'E</named-content></named-content>), rainforest, litter, 300 m elev., berlesate No 640, 8 May 1984, Monteith G, Cook D, <named-content xmlns:xlink="http://www.w3.org/1999/xlink" content-type="dwc:institutional_code" xlink:type="simple">QM</named-content>; 1♀, New Caledonia: Mandjélia (<named-content xmlns:xlink="http://www.w3.org/1999/xlink" content-type="dwc:verbatimCoordinates" xlink:type="simple"><named-content content-type="geo-json" specific-use="{&#34;type&#34;:&#34;Point&#34;,&#34;coordinates&#34;:[164.533333,-20.400000]}" id="NCID0EYMAG" xlink:type="simple">20°24'S, 164°32'E</named-content></named-content>), 700 m elev., rainforest, litter, berlesate nr 648, 12 May 1984, Monteith G, Cook D, <named-content xmlns:xlink="http://www.w3.org/1999/xlink" content-type="dwc:institutional_code" xlink:type="simple">QM</named-content> S35651; 1♀ New Caledonia: Dent de St. Vincent (<named-content xmlns:xlink="http://www.w3.org/1999/xlink" content-type="dwc:verbatimCoordinates" xlink:type="simple"><named-content content-type="geo-json" specific-use="{&#34;type&#34;:&#34;Point&#34;,&#34;coordinates&#34;:[166.217222,-21.870000]}" id="NCID0EFNAG" xlink:type="simple">166°13'02"E, 21°52'12"S</named-content></named-content>), arete S, 1150 m elev., forêt-magius haut humide, berlese, 6 August 1987, A&amp;S Tillier, Bonnet, Letocart, <named-content xmlns:xlink="http://www.w3.org/1999/xlink" content-type="dwc:institutional_code" xlink:type="simple">MNHN</named-content>.</p><fig id="F6" position="float" orientation="portrait"><label>Figures 37–43.</label><caption><p>
                <italic><tp:taxon-name><tp:taxon-name-part taxon-name-part-type="genus" reg="Rogmocrypta">Rogmocrypta</tp:taxon-name-part> <tp:taxon-name-part taxon-name-part-type="species" reg="rollardae">rollardae</tp:taxon-name-part></tp:taxon-name></italic> sp. n. (female holotype). <bold>37</bold> Dorsal view <bold>38</bold> Ventral view <bold>39</bold> Lateral view <bold>40</bold> Frontal view <bold>41</bold> Endites and labium <bold>42</bold> Epigyna <bold>43</bold> Vulva. Abbreviations: <abbrev xmlns:xlink="http://www.w3.org/1999/xlink" xlink:title="copulatory duct" id="ABBRID0EQOAG" xlink:type="simple">cd</abbrev>: copulatory duct, <abbrev xmlns:xlink="http://www.w3.org/1999/xlink" xlink:title="copulatory opening" id="ABBRID0EUOAG" xlink:type="simple">co</abbrev>: copulatory opening, <abbrev xmlns:xlink="http://www.w3.org/1999/xlink" xlink:title="fertilisation duct" id="ABBRID0EYOAG" xlink:type="simple">fd</abbrev>: fertilisation duct, s: spermatheca, <abbrev xmlns:xlink="http://www.w3.org/1999/xlink" xlink:title="transverse ridge" id="ABBRID0E3OAG" xlink:type="simple">tr</abbrev>: transverse ridge. Scale bars: 1 mm (<bold>37–41</bold>); 0.04 mm (<bold>42</bold>); 0.05 mm (<bold>43</bold>).</p></caption><graphic xmlns:xlink="http://www.w3.org/1999/xlink" xlink:href="zookeys-697-073-g006.jpg" position="float" orientation="portrait" xlink:type="simple" id="oo_155515.jpg"/></fig><!--PageBreak--></tp:treatment-sec><tp:treatment-sec sec-type="etymology" id="SECID0EMPAG"><title>Etymology.</title><p>For Dr. Christine Rollard (<named-content xmlns:xlink="http://www.w3.org/1999/xlink" content-type="dwc:institutional_code" xlink:type="simple">MNHN</named-content>, Paris), distinguished French arachnologist.</p></tp:treatment-sec><tp:treatment-sec sec-type="diagnosis" id="SECID0EXPAG"><title>Diagnosis.</title><p>Copulatory openings close to spermathecae, oriented posteriorly and joined, forming kind of transverse ridge (Figs <xref ref-type="fig" rid="F6">42–43</xref>).</p></tp:treatment-sec><tp:treatment-sec sec-type="description" id="SECID0EBQAG"><title>Description.</title><p>Female holotype. Cephalothorax brown, covered with sparse white scales and brown hairs. Foveal depression well marked. Abdomen brownish, with lighter chevrons (Fig. <xref ref-type="fig" rid="F6">37</xref>). Anterior spinnerets light brown, posterior ones whitish. Palps and legs brownish with darker bands. Chelicerae brown, retromarginal tooth 6-cuspidate. Labium and endites light brown with lighter chewing margins. Sternum grey brown. Venter with white and grey brown pattern (Fig. <xref ref-type="fig" rid="F6">38</xref>). Epigyne with copulatory openings strongly sclerotized and close to each other (Figs <xref ref-type="fig" rid="F6">42–43</xref>). Copulatory ducts and spermathecae semicircular, the latter in diagonal position (Fig. <xref ref-type="fig" rid="F6">43</xref>). Dimensions. <abbrev xmlns:xlink="http://www.w3.org/1999/xlink" xlink:title="cephalothorax length" id="ABBRID0EXQAG" xlink:type="simple">CL</abbrev> 1.82, <abbrev xmlns:xlink="http://www.w3.org/1999/xlink" xlink:title="cephalothorax width" id="ABBRID0E2QAG" xlink:type="simple">CW</abbrev> 1.32, <abbrev xmlns:xlink="http://www.w3.org/1999/xlink" xlink:title="cephalothorax height" id="ABBRID0E6QAG" xlink:type="simple">CH</abbrev> 0.83, <abbrev xmlns:xlink="http://www.w3.org/1999/xlink" xlink:title="eye field length" id="ABBRID0EDRAG" xlink:type="simple">EFL</abbrev> 0.78, <abbrev xmlns:xlink="http://www.w3.org/1999/xlink" xlink:title="anterior eye width" id="ABBRID0EHRAG" xlink:type="simple">AEW</abbrev> 1.22, <abbrev xmlns:xlink="http://www.w3.org/1999/xlink" xlink:title="posterior eye width" id="ABBRID0ELRAG" xlink:type="simple">PEW</abbrev> 1.09, <abbrev xmlns:xlink="http://www.w3.org/1999/xlink" xlink:title="abdomen length" id="ABBRID0EPRAG" xlink:type="simple">AL</abbrev> 1.97, <abbrev xmlns:xlink="http://www.w3.org/1999/xlink" xlink:title="abdomen width" id="ABBRID0ETRAG" xlink:type="simple">AW</abbrev> 1.45, LI: 5.24, LII: 3.64, LIII: 4.34, LIV: 4.92.</p><p>Male unknown.</p></tp:treatment-sec><tp:treatment-sec sec-type="distribution" id="SECID0EYRAG"><title>Distribution.</title><p>Known from Mandjélia, Col d’Amieu and Dent de St. Vincent in New Caledonia (Fig. <xref ref-type="fig" rid="F7">44</xref>).</p><fig id="F7" position="float" orientation="portrait"><label>Figure 44.</label><caption><p>Distribution records of <italic><tp:taxon-name><tp:taxon-name-part taxon-name-part-type="genus" reg="Rogmocrypta">Rogmocrypta</tp:taxon-name-part></tp:taxon-name></italic>: <italic><tp:taxon-name><tp:taxon-name-part taxon-name-part-type="genus" reg="Rogmocrypta">R.</tp:taxon-name-part> <tp:taxon-name-part taxon-name-part-type="species" reg="elegans">elegans</tp:taxon-name-part></tp:taxon-name></italic> (red circle), <italic><tp:taxon-name><tp:taxon-name-part taxon-name-part-type="genus" reg="Rogmocrypta">R.</tp:taxon-name-part> <tp:taxon-name-part taxon-name-part-type="species" reg="karolinae">karolinae</tp:taxon-name-part></tp:taxon-name></italic> (green circle), <italic><tp:taxon-name><tp:taxon-name-part taxon-name-part-type="genus" reg="Rogmocrypta">R.</tp:taxon-name-part> <tp:taxon-name-part taxon-name-part-type="species" reg="koniambo">koniambo</tp:taxon-name-part></tp:taxon-name></italic> (black square), <italic><tp:taxon-name><tp:taxon-name-part taxon-name-part-type="genus" reg="Rogmocrypta">R.</tp:taxon-name-part> <tp:taxon-name-part taxon-name-part-type="species" reg="patryki">patryki</tp:taxon-name-part></tp:taxon-name></italic> (yellow triangle), <italic><tp:taxon-name><tp:taxon-name-part taxon-name-part-type="genus" reg="Rogmocrypta">R.</tp:taxon-name-part> <tp:taxon-name-part taxon-name-part-type="species" reg="raveni">raveni</tp:taxon-name-part></tp:taxon-name></italic> (purple square), <italic><tp:taxon-name><tp:taxon-name-part taxon-name-part-type="genus" reg="Rogmocrypta">R.</tp:taxon-name-part> <tp:taxon-name-part taxon-name-part-type="species" reg="rollardae">rollardae</tp:taxon-name-part></tp:taxon-name></italic> (blue triangle).</p></caption><graphic xmlns:xlink="http://www.w3.org/1999/xlink" xlink:href="zookeys-697-073-g007.jpg" position="float" orientation="portrait" xlink:type="simple" id="oo_155516.jpg"/></fig><fig id="F8" position="float" orientation="portrait"><label>Figure 45.</label><caption><p>Predicted distribution of <italic><tp:taxon-name><tp:taxon-name-part taxon-name-part-type="genus" reg="Rogmocrypta">Rogmocrypta</tp:taxon-name-part></tp:taxon-name></italic> (14 records).</p></caption><graphic xmlns:xlink="http://www.w3.org/1999/xlink" xlink:href="zookeys-697-073-g008.jpg" position="float" orientation="portrait" xlink:type="simple" id="oo_155517.jpg"/></fig><!--PageBreak--></tp:treatment-sec></tp:taxon-treatment>
